# Supplementary material for: Using AI to improve peer review and research integrity in scientific journals
Source: Health Aff Sch. 2026 Feb 7;4(2):qxag028. doi: 10.1093/haschl/qxag028 (PMC12927498; doi:10.1093/haschl/qxag028)
Supplement: qxag028_Supplementary_Data [file qxag028_supplementary_data.zip]

Archive with 2 entries (2 files):
- COIFPR.docx
- coi_disclosure(4).docx
